# Supplementary material for: The Influence of Concentration and Type of Salts on the Behaviour of Linear Actuators Based on PVA Hydrogel Activated by AC Power
Source: Gels. 2025 Jun 23;11(7):484. doi: 10.3390/gels11070484 (PMC12294192; doi:10.3390/gels11070484)
Supplement: Supplementary file 1 [file gels-11-00484-s001.zip]

Archive with 1 entries (1 files):
- gels-3697845-supplementary.pdf
